# Supplementary material for: Elucidating the Role of Optical Activity of Polymers in Protein–Polymer Interactions
Source: Polymers (Basel). 2023 Dec 24;16(1):65. doi: 10.3390/polym16010065 (PMC10781056; doi:10.3390/polym16010065)
Supplement: Supplementary file 1 [file polymers-16-00065-s001.zip]

Archive with 1 entries (1 files):
- polymers-2753978-supplementary.pdf
